# Supplementary material for: An immunogenic model of KRAS-mutant lung cancer enables evaluation of targeted therapy and immunotherapy combinations
Source: Cancer Res. Author manuscript; Available in PMC 2022 Oct 5. (PMC7613674; doi:10.1158/0008-5472.CAN-22-0325)
Supplement: Supplementary Material [file EMS152609-supplement-Supplementary_Material.zip]

Archive with 4 entries (4 files):
- supp_info_1 (2).pdf
- supp_info_2 (4).xlsx
- supp_info_3.xlsx
- supp_info_4.xlsx
