# Supplementary material for: An immunogenic model of KRAS-mutant lung cancer enables evaluation of targeted therapy and immunotherapy combinations
Source: Cancer Res. Author manuscript; Available in PMC 2022 Oct 5. (PMC7613674; doi:10.1158/0008-5472.CAN-22-0325)
Supplement: Supplementary Material [file EMS152609-supplement-Supplementary_Material.zip › supp_info_2 (4).xlsx]

## Sheet: alt_H2Db
Supplementary Table S1. Clonal neoantigens predicted from whole exome sequencing of KPAR1.3 cells
SYMBOL	Peptide	REFAA	VARAA	sample_Id	binding	ELISpot
Olfr706	KLALISNGLLL	M	K	KPAR1.3	weak	Negative
Olfr706	TALYKLALI	M	K	KPAR1.3	weak	Negative
Mcm3ap	LAVLSRTMDYL	S	L	KPAR1.3	weak	Negative
Gucy1a2	KGLPEGTLM	E	G	KPAR1.3	weak	Negative
Cyp2s1	AVFQNPGGF	E	G	KPAR1.3	weak	Negative
Mcm3ap	LAVLSRTMDYL	S	L	KPAR1.1	weak	-
Gucy1a2	KGLPEGTLM	E	G	KPAR1.1	weak	-
Gbf1	ISMDNTEVAQW	P	S	KPAR1.1	weak	-
Gbf1	TISMDNTEVA	P	S	KPAR1.1	weak	-
Gbf1	ISMDNTEVA	P	S	KPAR1.1	strong	-
Gbf1	ISMDNTEV	P	S	KPAR1.1	weak	-
Gbf1	TSPMDNTEVA	S	S	KPAR1.1	weak	-
Gbf1	TSPMDNTEV	S	S	KPAR1.1	strong	-
Gbf1	SPMDNTEVA	S	S	KPAR1.1	weak	-
Cyp2s1	AVFQNPGGF	E	G	KPAR1.1	weak	-
Mcm3ap	LAVLSRTMDYL	S	L	KPAR1	weak	-
Gucy1a2	KGLPEGTLM	E	G	KPAR1	weak	-
Cyp2s1	AVFQNPGGF	E	G	KPAR1	weak	-

## Sheet: alt_H2Kb
SYMBOL	Peptide	REFAA	VARAA	sample_Id	binding	ELISpot
Cyp2s1	AVFQNPGGF	E	G	KPAR1.3	weak	Negative
Gucy1a2	SSFLCKGL	E	G	KPAR1.3	strong	Negative
Olfr706	VTALYKLAL	M	K	KPAR1.3	strong	Negative
Olfr706	AIVTALYKL	M	K	KPAR1.3	weak	Negative
Olfr706	TALYKLALI	M	K	KPAR1.3	weak	Negative
Olfr706	IVTALYKL	M	K	KPAR1.3	weak	Negative
Olfr706	TALYKLAL	M	K	KPAR1.3	weak	Negative
Olfr706	ALYKLALI	M	K	KPAR1.3	weak	Negative
Cyp2s1	AVFQNPGGF	E	G	KPAR1.1	weak	-
Gucy1a2	SSFLCKGL	E	G	KPAR1.1	strong	-
Cyp2s1	AVFQNPGGF	E	G	KPAR1	weak	-
Gucy1a2	SSFLCKGL	E	G	KPAR1	strong	-
