# Supplementary material for: An immunogenic model of KRAS-mutant lung cancer enables evaluation of targeted therapy and immunotherapy combinations
Source: Cancer Res. Author manuscript; Available in PMC 2022 Oct 5. (PMC7613674; doi:10.1158/0008-5472.CAN-22-0325)
Supplement: Supplementary Material [file EMS152609-supplement-Supplementary_Material.zip › supp_info_3.xlsx]

## Sheet: Sheet1
Supplementary Table S2. Antibodies used for FACS analysis of mouse tumour cells
Antibody	Fluorophore	Clone	Source	RRID
Anti-mouse B220/CD45R	BV605	RA3-6B2	Biolegend	AB_2563312
Anti-mouse CD103	BV421	M290	BD Biosciences	AB_2737783
Anti-mouse CD11b	BUV737	M1/70	BD Biosciences	AB_2871093
Anti-mouse CD11c	BUV395	HL3	BD Biosciences	AB_2738580
Anti-mouse CD19	PE	6D5	Biolegend	AB_313643
Anti-mouse CD206	BV711	C068C2	Biolegend	AB_2565822
Anti-mouse CD24	BV605	M1/69	Biolegend	AB_2563464
Anti-mouse CD3	FITC	17A2	Biolegend	AB_312661
Anti-mouse CD4	BUV737	GK1.5	BD Biosciences	AB_2870092
Anti-mouse CD44	BV421	IM7	Biolegend	AB_2616903
Anti-mouse CD45	PerCP	30-F11	Biolegend	AB_893339
Anti-mouse CD49b	AF488	DX5	Biolegend	AB_492879
Anti-mouse CD62L	BV711	MEL-14	Biolegend	AB_2564215
Anti-mouse CD64	PE-Cy7	X54-5/7.1	Biolegend	AB_2563904
Anti-mouse CD69	BV605	H1.2F3	Biolegend	AB_2563062
Anti-mouse CD8	BUV395	53-6.7	BD Biosciences	AB_2739421
Anti-mouse CD86	BV785	GL-1	Biolegend	AB_2566722
Anti-mouse F4/80	BV785	EMR1	Biolegend	AB_2563667
Anti-mouse Foxp3	eFluor660	FJK-16s	eBioscience	AB_11218868
Anti-mouse LAG3	PE-Cy7	eBioC9B7W	eBioscience	AB_2573428
Anti-mouse Ly6C	BV785	HK1.4	Biolegend	AB_2565852
Anti-mouse Ly6G	BV711	1A8	Biolegend	AB_2565971
Anti-mouse MHCII	FITC	M5/114.15.2	Biolegend	AB_313321
Anti-mouse NKp46	BV421	29A1.4	Biolegend	AB_2563104
Anti-mouse PD-1	BV785	29F.1A12	Biolegend	AB_2563680
Anti-mouse PD-L1	PE	MIH5	eBioscience	AB_466089
Anti-mouse TIM3	PE	RMT3-23	Biolegend	AB_345378
Anti-mouse CD16/32	-	2.4G2	BD Biosciences	AB_2687830
Anti-rat IgG2a	PE		Biolegend
Anti-S6	-	54D2	Cell Signalling	AB_2238583
Anti-p-S6 (Ser235/236)	-	Polyclonal	Cell Signalling	AB_331679
Anti-Erk1/2	-	3A7	Cell signalling	AB_10695739
Anti-p-Erk1/2 (Thr202/Tyr204)	-	9101	Cell Signalling	AB_331646
Anti-Akt	-	40D4	Cell Signalling	AB_1147620
Anti-p-Akt (Ser473)	-	D9E	Cell Signalling	AB_2315049
Anti-Vinculin	-	VIN-11-5	Sigma	AB_2877646
Anti-rabbit IgG, HRP	-		Santa Cruz	AB_628497
Anti-mouse IgG, HRP	-		Santa Cruz	AB_2687626
Anti-Foxp3	-	D6O8R	Cell Signalling	AB_2797979
Anti-CD8		4SM15	Thermo Scientific	AB_2572860
Anti-mouse PD-1	-	RMP1-14	BioXcell	AB_10949053
Anti-mouse PD-L1	-	10F.9G2	BioXcell	AB_10949073
Anti-mouse CTLA-4	-	9H10	BioXcell	AB_10950184
﻿Rat IgG2a Isotype Control	-	2A3	BioXcell	AB_1107769
Rat IgG2b Isotype Control	-	LTF-2	BioXcell	AB_1107780
Syrian Hamster IgG Isotype Control	-	Polyclonal	BioXcell	AB_1107782
