# Supplementary material for: An immunogenic model of KRAS-mutant lung cancer enables evaluation of targeted therapy and immunotherapy combinations
Source: Cancer Res. Author manuscript; Available in PMC 2022 Oct 5. (PMC7613674; doi:10.1158/0008-5472.CAN-22-0325)
Supplement: Supplementary Material [file EMS152609-supplement-Supplementary_Material.zip › supp_info_4.xlsx]

## Sheet: Sheet1
Supplementary Table S3. Primers used for qPCR analysis of mouse tumour cells
Gene	Primers
Hsp90	AGATTCCACTAACCGACGCC (Fw)
	TGCTCTTTGCTCTCACCAGT (Rev)
Sdha	TCGACAGGGGAATGGTTTGG (Fw)
	TCATACTCATCGACCCGCAC (Rev
Tbp	AGAACAACAGCCTTCCACCT (Fw)
	GGTGTTCTGAATAGGCTGTGGA (Rv)
B2m	TCTCACTGACCGGCCTGTAT (Fw)
	ATTTCAATGTGAGGCGGGTG (Rev
Cd8b1	GAACTGGGAAACAAACCGGC (Fw)
	ATAGCACCCCAGGAAGCCTA (Rev)
Ciita	CAAGGATCTTCCTGCCATCCG (Fw)
	CCAGGTGTTGCAGAGAAGAGA (Rev)
Cd274	CGCCACAGCGAATGATGTTT (Fw)
	AGGATGTGTTGCAGGCAGTT (Rev)
Dusp6	GAGCCAAAACCTGTCCCAGT (Fw)
	GTGACAGAGCGGCTGATACC (Rev)
Il10	QUANTITECT
Cxcl13	ATTCAAGTTACGCCCCCTGG (Fw)
	TTGGCACGAGGATTCACACA (Rev)
Cd3e	CCTCCTAGCTGTTGGCACTT (Fw)
	TGTCTAGAGGGCACGTCAAC (Rev)
Cxcl9	CCAAGCCCCAATTGCAACAAA (Fw)
	GTCCGGATCTAGGCAGGTTT (Rev)
Cxcl10	AATGAGGGCCATAGGGAAGC (Fw)
	AGCCATCCACTGGGTAAAGG (Rev)
Cxcl11	GAAGGTCACAGCCATAGCCC (Fw)
	CTCTGCCATTTTGACGGCTT (Rev)
Gzmb	QIAGEN
H2d1	QIAGEN
H2k1	GACCGTTGCTGTTCTGGTTG (Fw)
	TCACGCTAGAGAATGAGGGTCA (Rev
Ifng	AGCAAGGCGAAAAAGGATGC (Fw)
	TCATTGAATGCTTGGCGCTG (Rv)
Eomes	GCGCATGTTTCCTTTCTTGAG (Fw)
	GGTCGGCCAGAACCACTTC (Rev)
Ifr1	GACCCTGGCTAGAGATGCAG (Fw)
	CTCCGGAACAGACAGGCATC (Rev)
Tigit	GTCACAGGAGTGACTGTACTGG (Fw)
	GCTTCCAGGGGATGAGAGACT (Rv)
Ifr7	GCGTACCCTGGAAGCATTTC (Fw)
	GCACAGCGGAAGTTGGTCT (Rev
Ifr9	GCCGAGTGGTGGGTAAGAC (Fw)
	GCAAAGGCGCTGAACAAAGAG (Rev)
Foxp3	CAGAGAGAAGTGGTGCAGTCTC (Fw)
	GGCTACGATGCAGCAAGAGC (Rev)
Ncr1	CTTGCACCTACCGACCCTAC (Fw)
	TTGTGTGATCCCAGAAGGCG (Rev)
Lag3	CAGCTCAATGCCACTGTCAC (Fw)
	CGGGGTTACCTCACACAACA (Rv)
Cd19	AGAGGCACGTGAAGGTCATT (Fw)
	ACTGGGACTATCCATCCACCA (Rev)
Pdcd1	ACCCTGGTCATTCACTTGGG (Fw)
	CATTTGCTCCCTCTGACACTG (Rv)
Prf1	TGGAGGTTTTTGTACCAGGC (Fw)
	TAGCCAATTTTGCAGCTGAG (Rv)
Socs1	QIAGEN
Stat1	AAGTCTGGCAGCTGAGTTCC (Fw)
	TCTTCGGTGACAATGAGAGGC (Rev)
Stat2	CCCTGGTCGACCTATTGCTG (Fw)
	CAAGAACTTTGCTCCAGCCG (Rev)
Tap1	CACAGAGAGGTGTTTCGGGC (Fw)
	CCTCAGTCACCCGAGATGTG (Rv)
Tbx21	AACACACACGTCTTTACTTTCCA (Fw)
	CGTATCAACAGATGCGTACATGG (Rv)
Tapbp	TCGTCATCACCATGGCAACA (Fw)
	AGAGGGAGAACCTTCCAGGG (Rv)
